# Supplementary material for: Molecular allergens drive risk stratification and immunotherapy in Hymenoptera venom allergy
Source: World Allergy Organ J. 2025 Oct 9;18(10):101128. doi: 10.1016/j.waojou.2025.101128 (PMC12546951; doi:10.1016/j.waojou.2025.101128)
Supplement: Multimedia component 2 [file mmc2.xlsx]

## Sheet: Table.S2
				rApi m 1 Phospholipase A2		rApi m 2 Hyaluronidase		rApi m 3 Acid phosphatase		rApi m 5 DPPIV		rApi m 10 Icarapin		rPol d 5 Antigen 5		rVes v 1 Phospholipase A1B		rVes v 5 Antigen 5		MUXF3 CCD Marker
				50 (13%)		36 (10%)		39 (10%)		67 (18%)		45 (12%)		120 (32%)		149 (39%)		146 (39%)		48 (13%)
Apis mellifera Vespula spp Polistes dominula Vespa Crabro		(-) (-) (-) (-)		1 (2%)		1 (3%)		-		1 (1%)		1 (2%)		-		5 (3%)		2 (1%)		-
Apis mellifera Vespula spp Polistes dominula Vespa Crabro		(-) (-) (-) (+)		-		-		-		-		-		-		-		-		-
Apis mellifera Vespula spp Polistes dominula Vespa Crabro		(-) (-) (+) (-)		-		1 (3%)		-		-		-		1 (1%)		-		2 (1%)		-
Apis mellifera Vespula spp Polistes dominula Vespa Crabro		(-) (-) (+) (+)		-		-		-		-		-		-		-		-		-
Apis mellifera Vespula spp Polistes dominula Vespa Crabro		(-) (+) (-) (-)		-		-		-		1 (1%)		-		4 (3%)		5 (3%)		3 (2%)		-
Apis mellifera Vespula spp Polistes dominula Vespa Crabro		(-) (+) (-) (+)		-		-		-		-		-		2 (2%)		2 (1%)		3 (2%)		-
Apis mellifera Vespula spp Polistes dominula Vespa Crabro		(-) (+) (+) (-)		1 (2%)		-		1 (3%)		2 (3%)		1 (2%)		20 (17%)		25 (17%)		24 (16%)		-
Apis mellifera Vespula spp Polistes dominula Vespa Crabro		(-) (+) (+) (+)		2 (4%)		1 (3%)		1 (3%)		18 (27%)		5 (11%)		47 (39%)		56 (38%)		56 (38%)		8 (16%)
Apis mellifera Vespula spp Polistes dominula Vespa Crabro		(+) (-) (-) (-)		12 (24%)		5 (14%)		8 (21%)		4 (6%)		9 (20%)		1 (1%)		2 (1%)		3 (2%)		3 (6%)
Apis mellifera Vespula spp Polistes dominula Vespa Crabro		(+) (-) (-) (+)		1 (2%)		1 (3%)		1 (3%)		1 (1%)		-		-		-		-		1 (2%)
Apis mellifera Vespula spp Polistes dominula Vespa Crabro		(+) (-) (+) (-)		1 (2%)		-		-		-		-		-		-		-		-
Apis mellifera Vespula spp Polistes dominula Vespa Crabro		(+) (-) (+) (-)		-		-		-		-		-		-		-		-		-
Apis mellifera Vespula spp Polistes dominula Vespa Crabro		(+) (+) (-) (-)		2 (4%)		1 (3%)		2 (5%)		2 (3%)		2 (4%)		-		1 (1%)		-		-
Apis mellifera Vespula spp Polistes dominula Vespa Crabro		(-) (+) (-) (-)		4 (8%)		2 (6%)		1 (3%)		2 (3%)		3 (7%)		2 (2%)		2 (1%)		2 (1%)		3 (6%)
Apis mellifera Vespula spp Polistes dominula Vespa Crabro		(+) (+) (+) (-)		6 (12%)		4 (11%)		3 (8%)		2 (3%)		9 (20%)		3 (3%)		6 (4%)		5 (3%)		1 (2%)
Apis mellifera Vespula spp Polistes dominula Vespa Crabro		(+) (+) (+) (+)		20 (40%)		20 (56%)		22 (56%)		34 (51%)		15 (33%)		40 (33%)		45 (30%)		46 (32%)		32 (67%)
